# Supplementary material for: Bacterial lysis, autophagy and innate immune responses during adjunctive phage therapy in a child
Source: EMBO Mol Med. 2021 Aug 9;13(9):e13936. doi: 10.15252/emmm.202113936 (PMC8422068; doi:10.15252/emmm.202113936)
Supplement: Supplementary file 3 — Source Data for Figure 2 [file EMMM-13-e13936-s003.xlsx]

## Sheet: _xltb_storage_
XL Toolbox Settings
	XLToolbox.Export.Models.BatchExportSettings	<?xml version="1.0" encoding="utf-16"?>_x000D_ <BatchExportSettings xmlns:xsi="http://www.w3.org/2001/XMLSchema-instance" xmlns:xsd="http://www.w3.org/2001/XMLSchema">_x000D_ <Preset>_x000D_ <Name>Tiff, 700 dpi, RGB, Transparent canvas</Name>_x000D_ <Dpi>700</Dpi>_x000D_ <FileType>Tiff</FileType>_x000D_ <ColorSpace>Rgb</ColorSpace>_x000D_ <Transparency>TransparentCanvas</Transparency>_x000D_ <Use…

## Sheet: Sheet1
			high	low	MP	diff	high	low	MP	diff	high	low	MP	diff
day	CRP	phage doses	PASA16 PFU/mL				PASA16 genome copies/mL				P. aeruginosa genome copies/mL
-6
-5
-4
-3
-2
-1
0	2.6	0
1		1									350.125	0	175.063	175.063
2	5.2	1	200	120	160	40	749.7	736.8	743.25	6.45	1031.33	362.071	696.699	334.627
3		2
4	20.1	1									2568.71	2216.18	2392.45	176.267
5		1	110	100	105	5	771.3	653.9	712.6	58.7	1752.31	1740.59	1746.45	5.85932
6		1
7	6.2	1	0	0	0	0	10220.1	9509.5	9864.8	355.3	1616.75	799.208	1207.98	408.769
8		2
9	5.2	2	0	0	0	0	31396.4	27758.3	29577.3	1819.05	1321.96	1066.51	1194.24	127.723
10		2
11		2	0	0	0	0	142004	141761	141883	121.75	3616.89	2917.99	3267.44	349.451
12		2
13		2
14		2
15	5.7		0	0	0	0	198583	188189	193386	5197.2	1461.94	810.005	1135.97	325.968
16
17
18
19
20
21
22
23
24
25
26
27
28
29	2.3		0	0	0		3448.9	3292.7	3370.8	78.1	392.431	331.826	362.128	30.3025
30
31
32
33
34
35
36
37
38
39	3.5
40
41
42
43
44
45
46
47
48
49
50
51
52
53
54
55
56
57
58
59
60
61
62
63
64
65
66	2										0	0	0	0

## Sheet: Sheet5
121507
