# Supplementary material for: Bacterial lysis, autophagy and innate immune responses during adjunctive phage therapy in a child
Source: EMBO Mol Med. 2021 Aug 9;13(9):e13936. doi: 10.15252/emmm.202113936 (PMC8422068; doi:10.15252/emmm.202113936)
Supplement: Supplementary file 4 — Source Data for Nanostring Gene Expression [file EMMM-13-e13936-s004.xlsx]

## Sheet: 7yo_log2_transposed_EMBO
Treatment	Day of Treatment	Immune Response	Innate Immune Response	C1QB	C4B	CCL2	CCL8	CXCL11	IL12A	IL5RA	OSM	PDCD1LG2	SMPD3	ARG2	IL23A	KIR_Inhibiting_Subgroup_2	MS4A2	PSEN2	ATG10	C2	CARD9	CASP10	CCR4	CDK1	CEACAM6	CLEC6A	CSF1R	CTAG1B	FEZ1	IL11RA	IL12RB2	TNFRSF13B	CHIT1	FAS	TLR9	ARG1	BIRC5	CLEC4C	CLEC5A	CSF1	FOXP3	IL18	MARCO	PDGFC	S100B	CDH1	CEACAM8	CXCL10	IFNL1
Pre-Phage	D0	0	0	4.32193	4.32193	4.32193	4.32193	4.32193	4.32193	4.51223	4.32193	4.32193	5.26941	4.32193	4.32193	4.40939	4.32193	4.32193	4.32193	4.32193	4.32193	4.32193	4.32193	4.32193	4.32193	4.32193	4.32193	4.32193	4.40939	4.74201	4.32193	4.32193	4.32193	4.32193	4.32193	4.32193	4.32193	4.78398	4.32193	5.08066	4.90256	4.51223	4.32193	4.32193	5.35509	4.32193	4.32193	4.32193	4.32193
Post-Phage	D2	Pre-D9	1	4.32193	4.32193	7.82534	6.69014	6.01212	5.63778	4.32193	5.40633	4.32193	4.32193	4.32193	4.32193	4.32193	4.32193	5.40633	4.32193	6.05268	4.32193	5.20477	4.32193	4.32193	5.63778	5.63778	5.20477	5.27501	4.32193	4.32193	4.32193	4.32193	5.74093	5.83693	4.32193	5.92719	4.32193	4.32193	6.24031	5.52669	4.32193	4.32193	6.61073	4.32193	4.32193	5.34234	6.40633	9.47155	5.40633
Post-Phage	D4	Pre-D9	1	4.67129	4.32193	4.32193	4.32193	4.32193	4.32193	4.32193	4.32193	4.98322	4.32193	4.32193	4.32193	4.32193	4.39849	4.32193	4.56803	5.13504	4.337	4.32193	4.45681	4.32193	4.32193	4.337	4.45681	4.72028	4.32193	4.67129	4.45681	4.32193	4.32193	4.62059	4.337	4.32193	4.32193	4.56803	4.51349	4.51349	4.32193	4.67129	5.33664	4.32193	4.85748	4.39849	4.56803	6.63343	4.32193
Post-Phage	D5	Pre-D9	2	4.32193	4.32193	4.32193	4.32193	4.32193	4.32193	4.32193	4.32193	4.32193	4.32193	4.32193	4.58556	4.32193	4.63459	4.32193	4.32193	4.32193	4.37156	4.32193	4.32193	4.32193	4.32193	4.32193	4.32193	4.32193	4.63459	4.32193	4.32193	4.32193	4.32193	4.42828	4.32193	4.32193	4.37156	4.81506	4.63459	4.32193	4.32193	4.37156	4.32193	4.93734	4.93734	4.63459	4.32193	4.32193	4.32193
Post-Phage	D7	Pre-D9	2	4.32193	4.32193	4.32193	4.32193	4.32193	4.32193	4.32193	4.32193	4.32193	4.32193	4.49249	4.32193	4.32193	4.32193	4.32193	4.32193	4.32193	4.32193	4.32193	4.42492	4.73335	4.32193	4.32193	4.32193	4.32193	4.67694	4.32193	4.32193	4.67694	4.42492	4.32193	4.35473	4.67694	5.03298	4.67694	4.49249	4.32193	4.49249	4.73335	4.73335	4.61765	5.24222	4.32193	4.42492	5.42526	4.49249
Post-Phage	D9	Pre-D9	3	4.32193	4.7137	4.32193	4.32193	4.32193	4.32193	4.32193	4.32193	4.32193	4.32193	4.58256	4.32193	4.64962	4.32193	4.58256	4.51223	4.7137	4.64962	4.89045	4.7137	5.04789	5.36001	4.32193	4.32193	4.51223	4.32193	4.32193	4.7137	4.64962	4.32193	5.04789	4.7137	5.3194	4.94486	4.32193	5.14445	4.8339	5.14445	4.32193	5.04789	5.14445	4.32193	5.43796	5.64962	7.9043	5.04789
Post-Phage	D11	Post-D9	3	4.32193	4.32193	4.32193	4.32193	4.32193	4.32193	4.32193	4.32193	4.32193	4.32193	4.32193	4.68089	4.32193	4.32193	4.32193	4.337	4.32193	4.32193	4.49442	4.32193	5.59096	4.59096	4.39163	4.80684	4.32193	4.32193	4.32193	4.32193	4.7241	4.84599	4.32193	4.32193	5.44394	5.41819	4.32193	4.32193	4.32193	4.49442	4.44427	4.9222	4.7241	4.32193	5.30925	5.337	6.94052	4.8846
Post-Phage	D15	Post-D9	4	4.32193	4.32193	4.32193	4.32193	4.32193	4.32193	4.32193	4.32193	4.32193	4.32193	4.32193	4.32193	4.32193	4.32193	4.32193	4.32193	4.32193	4.32193	4.32193	4.32193	4.32193	4.32193	4.32193	4.32193	4.32193	4.32193	4.32193	4.32193	4.32193	4.87381	4.32193	4.80323	4.32193	4.87381	4.32193	4.32193	4.80323	4.32193	4.32193	4.32193	5.12516	4.32193	5.43563	5.38819	5.52576	5.52576
Post-Phage	D29	Post-D9	4	4.32193	4.32193	4.32193	4.32193	4.32193	4.32193	4.32193	4.32193	4.32193	4.32193	4.32193	4.32193	4.32193	4.32193	4.32193	4.32193	4.32193	4.32193	4.32193	4.32193	4.32193	4.32193	4.32193	4.32193	4.32193	4.32193	4.60585	4.60585	4.32193	4.32193	4.32193	4.32193	4.72137	4.32193	4.48027	4.32193	4.32193	4.54411	4.32193	4.32193	4.32193	5.3427	4.32193	4.32193	4.32193	4.77558
[truncated: 458 more columns]
